# Supplementary material for: Evolutionary Characterization of the Short Protein SPAAR
Source: Genes (Basel). 2021 Nov 24;12(12):1864. doi: 10.3390/genes12121864 (PMC8702040; doi:10.3390/genes12121864)
Supplement: Supplementary file 1 [file genes-12-01864-s001.zip]

Archive with 2 entries (2 files):
- Supplementary Figures - revised.pdf
- Supplementary Tables - revised.xlsx
